# Supplementary material for: CDK5 promotes apoptosis and attenuates chemoresistance in gastric cancer via E2F1 signaling
Source: Cancer Cell Int. 2023 Nov 21;23:286. doi: 10.1186/s12935-023-03112-4 (PMC10664659; doi:10.1186/s12935-023-03112-4)
Supplement: Supplementary file 1 — Additional file 1: Table S1: Clinicopathological characteristics and chemotherapy information of 340 patients with gastric cancer in TMAs. [file 12935_2023_3112_MOESM1_ESM.xlsx]

## Sheet: Table S1
Table S1. Clinicopathological characteristics and chemotherapy information of 340 patients with gastric cancer in TMAs
number	Gender	Age	Tumor_location	AJCC_stage	Adjuvant_chemo	fustat	futime	CDK5_tumor_score	CDK5	CDK5_Normal_score	CDK5_Normal
1	Male	66	Antrum	II	No ACT	0	117	6	High	6	High
2	Male	83	Cardia	III	No ACT	1	21	9	High	9	High
3	Male	80	Body	II	No ACT	1	24	2	Low	6	High
4	Male	64	Cardia	I	No ACT	0	120	9	High	6	High
5	Male	59	Antrum	I	No ACT	0	117	4	Low	9	High
6	Female	51	Antrum	I	No ACT	1	49	6	High	6	High
7	Male	65	Cardia	III	No ACT	1	33	2	Low	6	High
8	Male	63	Body	III	No ACT	1	27	1	Low	2	Low
9	Male	56	Body	III	No ACT	1	8	0	Low	3	High
10	Male	74	Body	III	No ACT	1	22	1	Low	6	High
11	Male	82	Antrum	III	No ACT	1	7	2	Low	6	High
12	Male	45	Antrum	III	No ACT	0	117	0	Low	4	High
13	Male	50	Antrum	II	No ACT	0	121.3	1	Low	0	Low
14	Male	64	Cardia	III	No ACT	1	19	2	Low	9	High
15	Male	72	Antrum	III	No ACT	0	115	0	Low	4	High
16	Male	48	Body	III	Unknown	1	13	4	High	6	High
17	Male	58	Cardia	III	Unknown	1	48	6	High	4	High
18	Male	62	Antrum	III	Unknown	1	56	1	Low	9	High
19	Male	64	Antrum	II	Unknown	1	118	1	Low	6	High
20	Male	67	Antrum	III	Unknown	1	10	2	Low	1	Low
21	Male	63	Cardia	III	ACT	1	23	3	High	9	High
22	Female	56	Body	III	ACT	0	112	2	Low	9	High
23	Male	52	Mixed	III	Unknown	1	25	1	Low
24	Male	65	Cardia	III	No ACT	1	17	1	Low	9	High
25	Female	62	Antrum	I	No ACT	0	113.733	3	Low	6	High
26	Male	65	Mixed	III	Unknown	1	7	1	Low	9	High
27	Male	54	Antrum	III	No ACT	0	109	2	Low	6	High
28	Female	52	Antrum	III	No ACT	0	110	2	Low	4	High
29	Female	73	Antrum	III	No ACT	0	111	0	Low	2	Low
30	Female	75	Antrum	III	No ACT	1	17	1	Low	6	High
31	Male	66	Cardia	I	No ACT	1	3	6	High
32	Female	79	Antrum	III	No ACT	1	12	0	Low
33	Male	73	Body	I	No ACT	0	109	3	Low
34	Male	43	Antrum	I	No ACT	0	111	2	Low	9	High
35	Female	65	Antrum	III	No ACT	1	6	6	High	4	High
36	Male	55	Mixed	II	No ACT	0	110	2	Low	9	High
37	Male	83	Cardia	I	No ACT	1	27	2	Low	2	Low
38	Female	51	Mixed	III	No ACT	1	75	9	High
39	Female	35	Antrum	III	No ACT	1	25	2	Low	1	Low
40	Male	62	Antrum	III	No ACT	1	66	1	Low	9	High
41	Male	63	Body	III	No ACT	0	108	0	Low	4	High
42	Male	62	Mixed	III	ACT	0	107	6	High	9	High
43	Male	73	Cardia	III	No ACT	0	106	3	Low	9	High
44	Male	57	Cardia	II	ACT	0	108	6	High	9	High
45	Female	41	Mixed	III	ACT	1	9	2	Low	6	High
46	Male	38	Mixed	III	ACT	0	106	2	Low	9	High
47	Male	60	Antrum	III	ACT	0	108	3	High	0	Low
48	Female	20	Antrum	II	ACT	1	70	0	Low	2	Low
49	Female	46	Mixed	III	ACT	1	22	2	Low	2	Low
50	Male	67	Cardia	III	ACT	1	32	0	Low	3	High
51	Male	76	Antrum	III	No ACT	0	104	9	High	9	High
52	Male	74	Cardia	II	No ACT	0	107	2	Low	9	High
53	Female	81	Antrum	III	No ACT	1	37	1	Low	6	High
54	Male	73	Cardia	II	No ACT	1	27	6	High	4	High
55	Male	53	Cardia	I	No ACT	0	106	2	Low	4	High
56	Male	55	Antrum	II	ACT	0	106	2	Low	9	High
57	Female	30	Body	III	ACT	1	50	1	Low	9	High
58	Female	58	Cardia	III	No ACT	1	15	0	Low	2	Low
59	Male	77	Cardia	II	No ACT	0	107	6	High	6	High
60	Male	45	Antrum	III	ACT	1	83	0	Low	3	High
61	Male	77	Mixed	III	No ACT	1	36	0	Low	6	High
62	Male	54	Mixed	III	ACT	1	34	3	Low	9	High
63	Female	66	Antrum	II	ACT	0	106	6	High	6	High
64	Male	48	Cardia	III	No ACT	0	105	1	Low	9	High
65	Male	67	Cardia	I	No ACT	1	103	2	Low	4	High
66	Male	61	Antrum	I	No ACT	0	104	3	Low	2	Low
67	Male	60	Antrum	I	No ACT	1	67	1	Low	9	High
68	Female	74	Body	II	No ACT	1	37	6	High	2	Low
69	Male	74	Antrum	III	ACT	1	8	0	Low	6	High
70	Female	63	Cardia	III	ACT	1	3	0	Low	6	High
71	Female	59	Mixed	II	ACT	1	95	1	Low	9	High
72	Female	58	Antrum	III	ACT	1	67	2	Low	2	Low
73	Male	57	Cardia	II	ACT	1	105	3	Low	3	High
74	Male	60	Antrum	I	ACT	0	105	1	Low	6	High
75	Female	84	Antrum	I	No ACT	0	104	1	Low	2	Low
76	Male	86	Antrum	II	No ACT	0	104	9	High	9	High
77	Male	65	Antrum	II	No ACT	1	23	6	High	4	High
78	Female	53	Antrum	I	No ACT	0	104	2	Low	1	Low
79	Male	70	Antrum	III	No ACT	1	1	1	Low	2	Low
80	Male	68	Body	III	Unknown	1	27	9	High	3	High
81	Male	59	Antrum	III	ACT	1	30	1	Low	0	Low
82	Male	65	Cardia	I	No ACT	0	104	3	Low	9	High
83	Female	63	Antrum	I	ACT	0	105	1	Low	6	High
84	Female	60	Mixed	II	No ACT	1	24	4	High	0	Low
85	Male	70	Cardia	III	No ACT	1	6	2	Low	1	Low
86	Female	32	Antrum	III	ACT	1	36	0	Low	6	High
87	Female	71	Antrum	III	ACT	1	21	0	Low	3	High
88	Male	73	Cardia	II	No ACT	1	40	4	High	6	High
89	Male	61	Mixed	II	ACT	1	24	0	Low	2	Low
90	Male	52	Antrum	II	ACT	0	103	1	Low	9	High
91	Male	58	Antrum	III	ACT	0	102	1	Low	2	Low
92	Male	69	Cardia	III	ACT	1	16	2	Low	6	High
93	Male	78	Cardia	II	ACT	0	101	4	High	4	High
94	Male	42	Antrum	III	Unknown	1	48	0	Low	6	High
95	Male	49	Antrum	II	ACT	0	103	2	Low	9	High
96	Male	76	Cardia	III	ACT	1	32	1	Low	3	High
97	Male	66	Antrum	III	ACT	0	104	6	High	3	High
98	Male	75	Cardia	II	ACT	0	101	2	Low	6	High
99	Male	45	Body	II	ACT	1	48	6	High	6	High
100	Male	57	Mixed	III	ACT	1	61	0	Low	3	High
101	Male	81	Cardia	II	No ACT	1	14	0	Low	6	High
102	Female	37	Antrum	III	ACT	0	102	4	High	0	Low
103	Male	75	Body	III	ACT	1	12	0	Low
104	Male	71	Antrum	III	ACT	1	33	0	Low
105	Male	65	Cardia	II	ACT	0	101	4	High
106	Female	68	Cardia	III	ACT	1	51	0	Low
107	Female	91	Cardia	II	No ACT	1	33	0	Low
108	Male	69	Body	II	Unknown	1	8	0	Low
109	Male	53	Antrum	II	ACT	0	103	9	High
110	Male	63	Cardia	III	ACT	1	30	0	Low
111	Male	79	Antrum	II	No ACT	1	41	2	Low
112	Male	47	Cardia	III	ACT	1	35	6	Low
113	Male	75	Cardia	III	No ACT	1	12	2	Low
114	Male	70	Antrum	I	ACT	0	100	2	Low
115	Female	37	Body	II	ACT	0	91	3	High
116	Male	44	Body	III	ACT	1	5	2	Low
117	Male	62	Body	III	No ACT	1	9	1	Low
118	Male	60	Antrum	III	ACT	1	23	3	High
119	Male	72	Antrum	III	ACT	1	75.93	6	High
120	Female	72	Body	III	Unknown	1	7	0	Low
121	Male	62	Antrum	IV	No ACT	1	9	2	Low
122	Male	50	Antrum	III	ACT	1	9	3	Low
123	Male	66	Antrum	I	ACT	0	103.567	3	High
124	Female	55	Body	III	Unknown	1	3	0	Low
125	Male	83	Antrum	II	No ACT	1	60	6	High
126	Male	63	Antrum	II	ACT	1	11	3	High
127	Male	54	Antrum	II	ACT	1	74	0	Low
128	Male	60	Cardia	III	Unknown	1	12	6	High
129	Male	73	Cardia	II	ACT	1	32	9	Low
130	Female	65	Cardia	I	ACT	0	100	1	Low
131	Male	66	Antrum	III	No ACT	1	11	6	High
132	Male	66	Mixed	III	ACT	1	34	6	High
133	Female	53	Antrum	I	ACT	0	102.867	3	High
134	Male	45	Body	II	ACT	0	100	2	High
135	Female	78	Antrum	III	No ACT	1	7	6	High
136	Male	77	Cardia	II	No ACT	0	99	3	Low
137	Male	48	Antrum	I	ACT	0	100	3	High
138	Male	81	Antrum	II	No ACT	0	102.433	6	High
139	Male	62	Body	III	No ACT	1	24	4	High
140	Male	59	Antrum	III	No ACT	1	24	4	High
141	Male	50	Antrum	II	No ACT	0	100	4	High
142	Female	38	Mixed	III	No ACT	1	24	2	Low
143	Female	55	Antrum	III	ACT	0	98	1	Low
144	Male	71	Body	II	No ACT	1	32	1	Low
145	Male	81	Body	III	No ACT	1	52	6	High
146	Male	80	Body	III	No ACT	1	11	6	High
147	Male	65	Cardia	III	ACT	0	100	6	High
148	Male	68	Mixed	III	Unknown	1	46	2	Low
149	Male	76	Body	III	ACT	1	14	1	Low
150	Male	62	Cardia	III	ACT	0	98	2	Low
151	Male	54	Antrum	III	ACT	0	99	1	Low
152	Male	66	Antrum	I	ACT	0	99	1	Low
153	Female	68	Cardia	III	ACT	0	98	1	Low
154	Male	71	Body	III	No ACT	1	8	3	High
155	Female	69	Cardia	III	No ACT	1	6	0	Low
156	Male	53	Cardia	II	ACT	0	99	4	High
157	Female	55	Body	III	ACT	1	23	0	Low
158	Male	64	Mixed	III	ACT	1	46	0	Low
159	Male	66	Cardia	III	Unknown	0	98	1	Low
160	Female	41	Body	II	Unknown	0	100	4	High
161	Female	52	Antrum	III	ACT	1	39	1	Low
162	Male	78	Cardia	II	No ACT	1	9	4	High
163	Male	53	Cardia	I	ACT	0	98	3	High
164	Male	81	Cardia	III	ACT	1	8	6	High
165	Male	74	Body	III	No ACT	1	8	0	Low
166	Male	62	Cardia	II	ACT	0	99	0	Low
167	Female	34	Body	I	ACT	0	96	0	Low
168	Male	79	Antrum	III	No ACT	1	41	3	High
169	Male	78	Cardia	III	No ACT	1	13	1	Low
170	Female	73	Antrum	I	ACT	0	97	4	High
171	Male	58	Cardia	II	ACT	1	90	6	High
172	Female	58	Antrum	II	ACT	0	97	3	High
173	Male	41	Antrum	III	No ACT	1	19	2	Low
174	Female	42	Antrum	III	ACT	1	18	4	High
175	Male	60	Antrum	III	No ACT	1	16	1	Low
176	Male	69	Antrum	III	No ACT	1	26	1	Low
177	Female	63	Cardia	II	ACT	0	97	0	Low
178	Male	70	Antrum	III	ACT	0	95	2	Low
179	Female	43	Antrum	I	Unknown	0	96	0	Low
180	Male	58	Antrum	III	ACT	1	17	1	Low
181	Male	55	Antrum	III	ACT	1	46	0	Low
182	Male	73	Cardia	II	ACT	1	10	1	Low
183	Male	59	Antrum	II	No ACT	0	96	1	Low
184	Female	68	Antrum	II	ACT	0	97	9	High
185	Male	65	Mixed	III	No ACT	1	8	6	High
186	Male	61	Antrum	III	ACT	1	11	0	Low
187	Male	73	Antrum	I	ACT	0	97	3	High
188	Male	67	Antrum	III	ACT	0	96	1	Low
189	Male	62	Body	III	ACT	0	97	3	High
190	Male	70	Body	III	ACT	0	95	0	Low
191	Male	37	Antrum	III	Unknown	1	31	1	Low
192	Male	64	Mixed	III	No ACT	1	17	2	Low
193	Male	60	Mixed	III	ACT	1	8	2	Low
194	Female	55	Body	III	ACT	1	36	1	Low
195	Male	63	Mixed	III	ACT	1	42	0	Low
196	Male	60	Mixed	III	ACT	0	96	1	Low
197	Female	50	Antrum	III	ACT	0	96	1	Low
198	Male	70	Cardia	III	ACT	1	10	1	Low
199	Male	46	Antrum	II	No ACT	0	93	0	Low
200	Male	65	Body	III	No ACT	1	19	4	High
201	Male	58	Antrum	III	ACT	0	96	3	High
202	Male	62	Body	II	ACT	0	95	1	Low
203	Male	71	Antrum	III	ACT	0	93	3	High
204	Female	58	Cardia	II	ACT	0	94	2	Low
205	Male	60	Cardia	II	ACT	0	95	1	Low
206	Male	61	Body	III	ACT	1	29	3	High
207	Male	72	Body	III	No ACT	1	31	2	Low
208	Male	64	Antrum	III	ACT	1	7	2	Low
209	Male	62	Cardia	III	ACT	0	93	2	High
210	Female	56	Antrum	III	No ACT	0	93	0	Low
211	Female	74	Antrum	II	Unknown	0	93	3	High
212	Male	63	Antrum	III	ACT	1	10	3	High
213	Female	66	Antrum	III	No ACT	1	20	1	Low
214	Female	55	Mixed	III	No ACT	1	58	0	Low
215	Male	71	Mixed	III	No ACT	0	91	9	High
216	Female	76	Cardia	II	No ACT	0	93	2	Low
217	Male	58	Cardia	II	Unknown	0	95.6333	6	High
218	Female	49	Antrum	III	No ACT	0	94	1	Low
219	Male	60	Body	II	ACT	0	93	6	High
220	Male	57	Body	III	ACT	1	22	2	Low
221	Male	67	Cardia	III	Unknown	1	71	1	Low
222	Female	70	Antrum	II	ACT	0	82	3	High
223	Male	67	Antrum	II	No ACT	0	83	4	High
224	Female	71	Antrum	III	ACT	1	8	6	Low
225	Female	56	Antrum	III	ACT	1	79	2	Low
226	Male	71	Antrum	II	ACT	0	83	4	High
227	Female	73	Antrum	III	No ACT	1	21	4	High
228	Male	68	Antrum	III	ACT	0	80	4	High
229	Male	54	Mixed	III	No ACT	1	83.9667	3	High
230	Female	49	Body	II	No ACT	0	80	4	High
231	Male	69	Antrum	II	No ACT	1	51	4	High
232	Female	68	Antrum	III	ACT	0	82	6	High
233	Female	61	Antrum	III	ACT	1	82	2	Low
234	Male	58	Antrum	III	ACT	1	81	1	Low
235	Male	61	Antrum	II	No ACT	1	81	6	High
236	Male	61	Antrum	II	No ACT	1	70	4	High
237	Male	84	Antrum	III	ACT	0	72	0	Low
238	Female	72	Antrum	II	ACT	1	59	0	Low
239	Male	55	Cardia	III	ACT	1	45	2	Low
240	Male	70	Cardia	II	ACT	0	81	6	High
241	Female	61	Antrum	II	ACT	0	80	0	Low
242	Male	44	Antrum	III	ACT	1	42	6	High
243	Male	57	Cardia	III	ACT	0	80	2	Low
244	Male	35	Antrum	III	ACT	0	80	2	Low
245	Female	62	Antrum	III	No ACT	0	81.9333	3	Low
246	Male	60	Cardia	III	ACT	1	32.9	0	Low
247	Female	75	Mixed	III	ACT	1	78	2	Low
248	Female	74	Antrum	III	ACT	0	81	6	High
249	Male	72	Antrum	II	No ACT	0	78	3	Low
250	Male	71	Antrum	III	ACT	0	79	9	High
251	Male	69	Cardia	II	ACT	0	76	6	High
252	Male	67	Body	II	ACT	0	77	0	Low
253	Male	83	Body	III	ACT	1	26	6	High
254	Male	64	Mixed	I	Unknown	1	76	6	High
255	Male	61	Antrum	III	ACT	1	14	2	Low
256	Male	67	Body	III	ACT	1	12	6	Low
257	Male	67	Cardia	III	ACT	1	23	4	High
258	Male	68	Cardia	II	ACT	0	76	4	High
259	Male	60	Cardia	I	No ACT	0	76	0	Low
260	Male	59	Cardia	III	No ACT	1	23	0	Low
261	Male	69	Antrum	III	Unknown	1	54	3	High
262	Male	65	Body	II	ACT	0	75	0	Low
263	Female	60	Antrum	III	ACT	0	75	4	High
264	Female	66	Mixed	III	No ACT	1	12	6	High
265	Male	56	Antrum	III	ACT	0	75	1	Low
266	Male	68	Mixed	I	No ACT	0	76	6	High
267	Male	66	Antrum	III	No ACT	1	21	2	Low
268	Male	57	Cardia	III	Unknown	1	3	2	Low
269	Male	63	Cardia	II	No ACT	0	77	4	High
270	Male	59	Antrum	III	No ACT	0	65	2	Low
271	Female	45	Cardia	IV	No ACT	1	46	6	High
272	Male	83	Cardia	III	No ACT	1	41	4	High
273	Male	71	Antrum	II	Unknown	0	74	1	Low
274	Female	67	Cardia	II	ACT	1	2	3	Low
275	Male	68	Cardia	III	No ACT	1	7	2	Low
276	Female	66	Body	I	Unknown	0	73	2	Low
277	Male	72	Body	III	ACT	0	75	4	High
278	Male	55	Body	III	No ACT	0	75	2	Low
279	Male	38	Cardia	II	ACT	0	75	2	Low
280	Male	55	Cardia	III	ACT	1	23	6	High
281	Male	62	Mixed	III	No ACT	1	53	2	Low
282	Male	62	Body	II	ACT	0	72	4	High
283	Female	37	Antrum	III	Unknown	0	72	6	High
284	Male	56	Antrum	I	No ACT	0	73	6	High
285	Male	65	Antrum	II	Unknown	0	75	3	High
286	Male	56	Body	III	ACT	1	8	6	Low
287	Male	81	Antrum	III	Unknown	1	29	9	High
288	Male	46	Mixed	IV	No ACT	1	10	0	Low
289	Male	59	Cardia	III	ACT	1	19	6	High
290	Male	52	Cardia	III	No ACT	0	73	4	High
291	Male	66	Antrum	II	No ACT	0	43	3	Low
292	Female	75	Body	III	No ACT	1	73	1	Low
293	Male	64	Cardia	II	No ACT	1	50	1	Low
294	Female	67	Antrum	II	ACT	0	73	0	Low
295	Female	29	Antrum	IV	No ACT	1	8	2	Low
296	Male	43	Antrum	IV	Unknown	0	60	6	High
297	Male	61	Cardia	I	No ACT	1	61	4	High
298	Male	67	Cardia	III	No ACT	1	36	4	High
299	Male	66	Antrum	III	No ACT	0	62.0333	6	High
300	Male	49	Antrum	III	ACT	0	60	0	Low
301	Male	73	Cardia	III	No ACT	1	22	6	High
302	Male	74	Body	III	No ACT	0	59	6	High
303	Female	39	Antrum	III	Unknown	1	23	1	Low
304	Male	66	Cardia	III	ACT	0	58	1	Low
305	Male	63	Body	III	ACT	1	58.3667	0	Low
306	Male	56	Cardia	II	ACT	0	57	1	Low
307	Male	66	Cardia	III	ACT	1	35	0	Low
308	Male	68	Mixed	IV	No ACT	1	13	2	Low
309	Female	68	Body	III	ACT	0	57	2	Low
310	Male	65	Cardia	III	No ACT	1	5	0	Low
311	Male	69	Antrum	III	ACT	0	53	0	Low
312	Male	53	Body	III	No ACT	1	17	0	Low
313	Male	52	Body	III	ACT	0	57	3	High
314	Male	67	Body	III	Unknown	1	26	9	High
315	Male	50	Body	IV	Unknown	1	6	1	Low
316	Male	53	Antrum	III	ACT	0	56	1	Low
317	Male	69	Cardia	III	No ACT	1	28	2	Low
318	Male	54	Body	III	Unknown	1	21	1	Low
319	Male	70	Body	II	No ACT	0	57	3	Low
320	Male	60	Cardia	III	ACT	0	53	2	Low
321	Male	50	Body	III	ACT	1	21	6	High
322	Female	50	Antrum	II	ACT	0	56	2	Low
323	Male	66	Cardia	III	Unknown	0	57	4	High
324	Male	66	Cardia	II	ACT	0	57	6	High
325	Female	80	Antrum	II	ACT	1	44	2	Low
326	Female	71	Antrum	III	No ACT	1	54	0	Low
327	Male	50	Antrum	III	No ACT	0	54	6	High
328	Male	55	Body	II	No ACT	0	56	6	High
329	Male	63	Mixed	III	ACT	1	27	2	Low
330	Male	46	Cardia	I	No ACT	0	56	3	Low
331	Female	64	Antrum	III	No ACT	1	6	1	Low
332	Female	28	Antrum	IV	No ACT	1	28	6	High
333	Male	42	Cardia	III	No ACT	0	56	3	Low
334	Male	66	Mixed	III	ACT	0	55	0	Low
335	Male	83	Cardia	III	ACT	1	19	6	High
336	Male	79	Antrum	III	No ACT	0	53	6	High
337	Male	49	Cardia	III	No ACT	1	16	9	High
338	Male	47	Body	III	Unknown	0	55	2	Low
339	Male	72	Mixed	II	ACT	1	56	2	Low
340	Male	70	Cardia	III	ACT	1	55	2	Low
