# Supplementary material for: CDK5 promotes apoptosis and attenuates chemoresistance in gastric cancer via E2F1 signaling
Source: Cancer Cell Int. 2023 Nov 21;23:286. doi: 10.1186/s12935-023-03112-4 (PMC10664659; doi:10.1186/s12935-023-03112-4)
Supplement: Supplementary file 2 — Additional file 2: Table S2: Clinicopathological characteristics of 19 patients with gastric cancer. [file 12935_2023_3112_MOESM2_ESM.xlsx]

## Sheet: Table S2
Table S2. Clinicopathological characteristics of 19 patients with gastric cancer
Patients	AJCC_stage	chemotherapy regimen	chemotherapy cycle	Gender	Age	Tumor_location	Pathology	Chemotherapy	Value
1	ypT3N3aM0	Oxaliplatin+S1	4	Male	62	Cardia	Adenocarcinoma	Resistance	0.479163
2	ypT4aN0M0	Oxaliplatin+S1	4	Male	51	Antrum	Adenocarcinoma	Resistance	0.465844
3	ypT4bN2M0	Oxaliplatin+S1	4	Male	62	Antrum	Adenocarcinoma	Resistance	0.968374
4	ypT4aN3bM0	Oxaliplatin+S1	4	Male	64	Body	Adenocarcinoma	Resistance	2.16169
5	ypT4bN2M1	Oxaliplatin+S1	6	Female	33	Mixed	Adenocarcinoma	Resistance	0.540012
6	ypT3N3aM0	Oxaliplatin+S1	4	Male	69	Antrum	Adenocarcinoma	Resistance	0.694917
7	ypT4N3M0	Oxaliplatin+S1	4	Male	51	Body	Adenocarcinoma	Resistance	0.862351
8	ypT1N2M0	Oxaliplatin+S1	6	Male	66	Cardia	Adenocarcinoma	Sensitivity	4.40433
9	ypT1N0M0	Oxaliplatin+S1	4	Male	48	Cardia	Adenocarcinoma	Sensitivity	3.29223
10	ypT3N2M0	Oxaliplatin+S1	6	Female	55	Body	Adenocarcinoma	Sensitivity	1.51933
11	ypT2N0M0	Oxaliplatin+S1	4	Female	48	Body	Adenocarcinoma	Sensitivity	1.09463
12	ypT3N0M0	Oxaliplatin+S1	4	Male	63	Cardia	Adenocarcinoma	Sensitivity	1.35509
13	ypT0N1M0	Oxaliplatin+S1	6	Female	67	Cardia	Adenocarcinoma	Sensitivity	1.40116
14	ypT3N0M0	Oxaliplatin+S1	4	Male	68	Cardia	Adenocarcinoma	Resistance	0.593777
15	ypT3N0M0	Oxaliplatin+S1	6	Male	54	Cardia	Adenocarcinoma	Resistance	0.64587
16	ypT4aN2M0	Oxaliplatin+S1	4	Female	62	Antrum	Adenocarcinoma	Resistance	0.776707
17	ypT2N0M0	Oxaliplatin+S1	6	Male	71	Cardia	Adenocarcinoma	Sensitivity	1.51486
18	ypT1N0M0	Oxaliplatin+S1	4	Male	68	Cardia	Adenocarcinoma	Sensitivity	0.953801
19	ypT3N3M0	Oxaliplatin+S1	4	Female	68	Antrum	Adenocarcinoma	Sensitivity	1.38715
