# Supplementary material for: CDK5 promotes apoptosis and attenuates chemoresistance in gastric cancer via E2F1 signaling
Source: Cancer Cell Int. 2023 Nov 21;23:286. doi: 10.1186/s12935-023-03112-4 (PMC10664659; doi:10.1186/s12935-023-03112-4)
Supplement: Supplementary file 3 — Additional file 3: Table S3: Apoptotic signatures obtained from the MSigDB. [file 12935_2023_3112_MOESM3_ESM.xlsx]

## Sheet: Table S3
Table S3. Apoptotic signatures obtained from the MSigDB
Official name	WU_APOPTOSIS_BY_CDKN1A_VIA_TP53	REACTOME_INTRINSIC_PATHWAY_FOR_APOPTOSIS	HALLMARK_APOPTOSIS	DUTTA_APOPTOSIS_VIA_NFKB	GO_POSITIVE_REGULATION_OF_EXECUTION_PHASE_OF_APOPTOSIS	ALCALA_APOPTOSIS	CONCANNON_APOPTOSIS_BY_EPOXOMICIN_UP	RAMJAUN_APOPTOSIS_BY_TGFB1_VIA_SMAD4_UP	HOLLMANN_APOPTOSIS_VIA_CD40_UP	GO_REGULATION_OF_EXECUTION_PHASE_OF_APOPTOSIS	KEGG_APOPTOSIS	HALLMARK_P53_PATHWAY	GO_EXECUTION_PHASE_OF_APOPTOSIS	GO_CELLULAR_COMPONENT_DISASSEMBLY_INVOLVED_IN_EXECUTION_PHASE_OF_APOPTOSIS
Short name	Wu_TP53_apoptosis	Intrinsic_apoptosis	Hallmark_apoptosis	Dutta_apoptosis_via_NFKB	Execution_apoptosis_1	Alcala_apoptosis	Concannon_apoptosis	Ramjaun_apoptosis_up	Hollmann_apoptosis_via_CD40	Execution_apoptosis_2	KEGG_apoptosis	Hallmark_P53_pathway	Execution_apoptosis_3	Execution_apoptosis_4
	SMC2	BAD	CASP3	BIRC5	DLC1	CD74	EIF5	SH3GLB1	ATP8A1	MTRNR2L7	CASP10	CDKN1A	MTRNR2L7	AC008870.1
	UBE2T	BID	CASP9	BNIP3	ENDOG	SYMPK	GDF15	POLB	PPP3CC	MTRNR2L1	CASP9	BTG2	MTRNR2L1	BLCAP
	HNRNPA2B1	BAK1	DFFA	TNFSF10	FAP	OXA1L	RHBDD3	BCL6	TUBA1A	MTRNR2L2	CASP8	MDM2	MTRNR2L2	CAPN10
	SPDL1	CASP8	CASP7	BAX	SIRT2	GAPDH	LRIG1	BCL2L11	MAP4K4	MTRNR2L3	CASP7	CCNG1	MTRNR2L3	CIDEA
	ZNF84	TP63	CFLAR	FASLG	HSF1	EEF1A1	DNAJB6	TNFAIP3	CKAP4	MTRNR2L4	CHUK	FAS	MTRNR2L4	ACVR1C
	NPM1	TP73	BIRC3	CD274	IL6	APH1B	ALDH1A2	CD40	ARPP19	MTRNR2L5	PRKAR2B	TOB1	MTRNR2L5	DEDD2
	MCM4	BAX	PMAIP1	BCL2A1	ST20	AP5Z1	PLK2	PDCD6IP	CDK14	MTRNR2L6	TNF	GADD45A	MTRNR2L6	DFFA
	VEGFA	PPP1R13B	CASP8	TP53	PTGIS	EIF3F	PLAT	TGFB1	GNAS	MTRNR2L8	TNFSF10	PHLDA3	MTRNR2L8	DFFB
	MIS18BP1	DYNLL1	JUN	MDM2	BAX	SLC25A3	SLC7A5	BMF	GM2A	MTRNR2L9	BIRC3	TAP1	MTRNR2L9	DNASE1L3
	HMGB1P5	MAPK1	BCL2L11	SOD2	RFPL1	ATP1A1	IL15	TRIB3	LRMP	MTRNR2L10	XIAP	CDKN2B	MTRNR2L10	DNASE2
	MCM3	GZMB	MCL1	CYLD	RPS3	GNAS	C18orf25	TNFRSF10A	LCK	MTRNR2L11	PPP3R2	SFN	MTRNR2L11	ENDOG
	NCAPG	E2F1	IL1B	TNFRSF21	BOK	IL32	DUSP1	EYA2	SBF1	MTRNR2L12	PPP3CC	ZMAT3	MTRNR2L12	ACIN1
	BIRC2	XIAP	SPTAN1	TERT	TP53	AAAS	ZFP36	TNFRSF21	CREM	MTRNR2L13	PPP3R1	DDB2	MTRNR2L13	DICER1
	ASPM	MAPK3	DIABLO	TNFAIP3	TP53BP2	ELOVL1	ORC3	MAPK8IP1	RAP1B	DLC1	MYD88	EI24	DNM1L	CECR2
	CEP55	BMF	BAX	CASP8	ZC3H12A	CYTH2	IL6R	SGPP1	DDX3Y	CIDEA	FADD	PERP	DLC1	GPER1
	RACGAP1	AKT2	BIK	BIRC3		RALB	SSX2	CASP7	PTPRC	RFFL	CFLAR	DDIT4	AC008870.1	H1-0
	SERPINI2	BBC3	IL1A	GADD45B		STX4	ABHD3	EGLN3	STAP1	DFFA	RIPK1	ATF3	BLCAP	HMGB1
	TRIM44	CARD8	BID	TRAF2		RIPK3	THBS4	BCL2L1	COPS6	ENDOG	BAD	BAX	CAPN10	HMGB2
	ZBTB5	MAPK8	CDKN1A	TNF		RAC2	TGFBR2	ATM	DDX39A	FAP	AC093012.1	SESN1	XKR4	APAF1
	ATAD2	SEPTIN4	GADD45A	CFLAR		HMGN1	GTF2A1	DAPK1	BLK	SIRT2	BID	FDXR	CIDEA	HSF1
	MKI67	C1QBP	DDIT3	BIRC2		GZMB	CAP2		COPS2	GCG	BAX	PIDD1	RFFL	IL6
	TPX2	YWHAE	CDKN1B	TNFRSF10C		FAS	MICB		RAC2	APAF1	IKBKB	SAT1	ACVR1C	KPNA1
	DLGAP5	TFDP2	TNF	TNFRSF10A		PFKP	FOS		CD99	HSF1	CASP6	CDKN2A	AIFM3	KPNB1
	BUB1	AKT3	GSN	FAS		HSPA8	DUSP3		PRKCA	IL6	IL1A	AEN	DEDD2	ST20
	CDC25B	APAF1	TNFSF10	BCL2L1		ATP5MG	COL16A1		EMC7	ST20	AKT1	PPM1D	DFFA	MIR146A
	MCM6	PPP3CC	CASP6	AFP		CEBPZ	CLTB		LTBP1	MIR146A	CASP3	FOXO3	DFFB	PAM16
	HMGB2	YWHAH	SQSTM1	TNFRSF10B		SDHC	PCSK1		USP34	PAK2	AKT2	BTG1	DNASE1L3	BAX
	PBK	CASP9	FASLG	XIAP		HCCS	GLS		DUT	PAM16	TNFRSF1A	TXNIP	DNASE2	DNASE2B
	AURKB	YWHAQ	EGR3	IER3		MTO1	KLHL21		FNTA	PTGIS	AKT3	SLC19A2	ENDOG	NMNAT1
	TUBB3	NMT1	CD44	TRAF1		GPI	ZFR		PTPN22	BAX	CHP2	IER3	AKT1	BOK
	TCN2	UACA	FAS	BCL2		DDHD2	SLC7A1		LAP3	BCL2L1	ATM	TP53	FAP	FOXL2
	P4HA1	TP53	IL18			ANXA7	SMG1		ITGB1	RFPL1	ENDOG	NOTCH1	SIRT2	TOP2A
	RRM1	PMAIP1	IGFBP6			SAMSN1	ATF3		PCDHGC3	RPS3	NFKB1	RRAD	ACIN1	CDK5RAP3
	PRC1	AKT1	PRF1			SCAMP3	TTC39A		FOXN3	NMNAT1	NFKBIA	DCXR	DICER1	SHARPIN
	PARP2	TP53BP2	DAP			FES	ARHGEF2		MEF2C	BOK	CAPN2	NINJ1	GCG	CASP3
	CDKN1A	CDKN2A	CCND1			BAX	LPXN		KDM5D	TP53	PIK3R5	FOS	BBC3	AIFM1
	WDHD1	APIP	BTG3			ARL6IP5	CASP7		MEST	TP53BP2	IKBKG	S100A10	CIDEB	EXOG
	CCN1	BCL2L11	F2R			TMEM35B	PHLDA2		TUBB2A	FZD3	CAPN1	FBXW7	HTRA2
	TUBB4A	CASP3	SATB1			HADHA	SSX1		MFHAS1	ZC3H12A	IL3RA	PLK3	CECR2
	MCM2	YWHAZ	BNIP3L			CYFIP2	SPP1		SDHB	RNF34	IL3	XPC	GPER1
	FANCI	CASP7	CASP4			COX4I1	CEP170B		RNF126	AIFM1	RELA	AK1	XKR6
	FAT2	YWHAB	TNFRSF12A			CASP1	HEG1		FANCA		ENDOD1	TRIAP1	H1-0
	UBE2C	STAT3	CREBBP			RIT1	SLC16A3		RHEBP1		APAF1	BAK1	HMGB1
	KNTC1	AVEN	RHOB			ATP5F1B	CREM		NCOR2		PRKX	CCND2	HMGB2
	EXO1	YWHAG	GPX3			CD7	DHRS3		TIMELESS		CSF2RB	APAF1	APAF1
	NCAPD3	BCL2L1	PDGFRB			RPL10A	RFPL1		HMGB1		TNFRSF10A	PDGFA	HSF1
	CCNB1	BCL2	TSPO			CCT5	POLR3C		G3BP1		TRAF2	NDRG1	XKR7
	ANLN	CYCS	CCND2			UBXN4	SLC38A6		XRCC5		TNFRSF10D	RALGDS	IL6
	TTK	SFN	XIAP			MFF	PRSS12		CLTB		NGF	SERPINB5	KPNA1
	CDK1	DIABLO	TIMP1			AURKA	SYT2		NR3C1		TNFRSF10B	DGKA	KPNB1
	AURKA	TFDP1	CTNNB1			MARK2	YKT6		NBEAL2		TNFRSF10C	CYFIP2	XKR5
	TUBA1A	PPP3R1	IRF1			TMEM106C	ANXA2		NEMP1		MAP3K14	KLF4	XKR9
	TYMS	DYNLL2	HSPB1			TBC1D10C	ACHE		CD22		IL1RAP	IP6K2	ST20
			ADD1			RHOA	PLD3		SMC4		IL1B	ADA	MIR146A
			TIMP2			FUS	SYNJ2		DST		IRAK2	TNFSF9	PAK2
			BTG2			CASP4	NEAT1		LGALSL		IL1R1	KLK8	PAM16
			TIMP3			PSTPIP1	SYCP2		MAGEH1		IRAK1	PRKAB1	XKR8
			LEF1			BCAT2	GOSR2		NUSAP1		TRADD	STOM	PTGIS
			CASP1			MTCH1	LMNA		DENND1C		PIK3R3	SOCS1	TAOK1
			GPX1			RPLP0	TMEM159		SS18		BCL2	PLK2	BAX
			BCL10			HLA-A	LMO2		PEMT		BCL2L1	CASP1	DNASE2B
			IGF2R			VDAC1	HMOX1		PARN		BIRC2	RCHY1	BCL2L1
			CDC25B			TRAF3IP3	CAMK2G		HDAC1		IRAK3	PCNA	RFPL1
			AIFM3			TIMM17A	LAMP3		PARP1		PRKACA	RPS27L	RPS3
			CD38			METAP1	SERPINH1		COLGALT1		PRKACB	RB1	CIDEC
			PPP3R1			CD48	PSMA5		SERF2		PRKACG	PPP1R15A	NMNAT1
			HGF			MX1	PXDC1		PPP6R1		PPP3CB	POLH	BNIP1
			CLU			XPO1	STK17A		COPS3		TP53	RAB40C	BOK
			ATF3			MSH2	GEM		INTS9		PPP3CA	ERCC5	FOXL2
			LGALS3			NINL	SPATA2		USP13		PIK3CA	CDH13	TOP2A
			LUM			UBE2R2	DGKE		LSM4		PIK3CB	DDIT3	TP53
			LMNA			NUP205	DNAJC2		EAF2		FAS	TGFB1	TP53BP2
			GADD45B			QPRT	TNPO2		XPO7		DFFA	FUCA1	COLEC11
			CDK2			CHMP7	MXD1		HSPBP1		CYCS	H2AW	FZD3
			IFNB1			MTCH2	SLC3A2		SLC25A6		DFFB	TP63	ZC3H12A
			RETSAT			SLC25A6	PSMD12		ASH2L		PIK3CD	HSPA4L	RNF34
			SMAD7			FAM104A	NACC2		MRPL34		PRKAR1A	EPHX1	CDK5RAP3
			SOD1			BNIP3L	MAGEB1		TMEM106C		FASLG	ABHD4	SHARPIN
			PTK2			TOMM20	ZYX		PRPSAP2		PRKAR2A	H2AJ	CASP2
			ENO2			SCCPDH	SAT1		ISCU		PRKAR1B	TRAF4	CASP3
			HMOX1			MATK	CTH		VAV1		EXOG	CTSF	CASP6
			IER3			DENND1A	MAP2		GSR		PIK3CG	IER5	CASP7
			BCL2L10			TALDO1	GLRX3		LSM1		AIFM1	TAX1BP3	CASP8
			CD2			CYSLTR1	PPP1R15A		CPNE3		NTRK1	TSC22D1	STK24
			GCH1			RTN3	SEL1L3		CDKN3		PIK3R1	RGS16	MADD
			MMP2			MFAP1	NQO1		SNRPD1		PIK3R2	HRAS	AIFM1
			VDAC2			RHOH	DUSP4		PEG10		CHP1	PVT1	EXOG
			TAP1				TUBA4A		GRK6			ZFP36L1
			PLAT				CYP4F2		HSPH1			SDC1
			IFNGR1				STX6		DPYSL2			WRAP73
			APP				C1S		IGKC			RAP2B
			BRCA1				DAP3		HBS1L			COQ8A
			ROCK1				PSMD1		PEX3			PLXNB2
			PSEN1				RRAD		PAK2			HEXIM1
			DCN				MIR22HG		LY9			PROCR
			PSEN2				ELL2		PITX1			SPHK1
			SOD2				MDM2		SGCB			NOL8
			BMF				PCYT1A		TMEM147			DEF6
			EREG				TOP3B		BIN3			SP1
			KRT18				SLCO3A1		PDGFD			JAG2
			TGFB2				UBFD1		ENSA			CCP110
			RELA				SMOX		NRGN			DRAM1
			WEE1				SERPINE1		MAP4K1			RPL18
			RARA				PSMD11		ADCK2			CEBPA
			CD14				F2RL1		SNX10			KIF13B
			CD69				TMF1		RGS13			MXD1
			PEA15				KCTD20		E2F1			TRAFD1
			DNAJC3				LIN37		PDCD4-AS1			OSGIN1
			CASP2				ABCG1		LEF1			ANKRA2
			CTH				STX16		PEX1			HBEGF
			PLCB2				CREB5		NSG1			RAD51C
			BMP2				ATP2B4		CYP39A1			ITGB4
			HMGB2				TSPAN9		SNU13			TRIB3
			PLPPR4				MAFF		PCMT1			INHBB
			H1-0				P4HA2		TUBA1B			VAMP8
			TGFBR3				EPCAM		EPB41L2			VWA5A
			EBP				NQO2		CUX1			ABAT
			TXNIP				TAF13		TACC1			CTSD
			ANKH				AKAP6		JCHAIN			PTPRE
			RHOT2				NSFL1C		MAPK6			HINT1
			CYLD				DNAJB1		MCUB			ALOX15B
			GSTM1				SNRK		HMGB3			VDR
			GSR				CYB5R1		TNFRSF17			ELP1
			BGN				SERPINB8		ALDH2			WWP1
			BCL2L1				AQP3		SHMT1			NUPR1
			GNA15				GCLM		TBC1D1			TCN2
			MGMT				NTS		GTF2F1			CDKN2AIP
			PPT1				JUN		GTPBP6			POM121
			F2				CDKN1A		KCNN3			ZNF365
			IL6				ABLIM3		ILRUN			EPHA2
			SC5D				DTNA		PCM1			JUN
			IFITM3				SKIL		IFI30			MAPKAPK3
			RNASEL				RAB36		CLSTN1			SLC7A11
			EMP1				RIT1		NFIB			SERTAD3
			CAV1				ME1		MAK16			IRAK1
			DNM1L				TAC1		EMP3			ABCC5
			ANXA1				BLVRB		ENDOD1			UPP1
			TOP2A				CHM		RFTN1			CD81
			ISG20				DOK1		TCEA1			LIF
			SLC20A1				KIAA0319		MRPS33			RPL36
			MADD				WWTR1		DEDD			FAM162A
			PPP2R5B				IFRD1		ETS2			RNF19B
			BCAP31				WARS1		GCHFR			CDK5R1
			ERBB3				MAP1A		CYB5R1			STEAP3
			NEDD9				FAS		BTK			PITPNC1
			SAT1				GSR		RPS4Y1			SLC35D1
			PDCD4				MSX2		SYNE1			TPRKB
			BCL2L2				HSPA4		ARPC1B			RRP8
			FEZ1				HSPA6		MBD2			IL1A
			ERBB2				HSPB1		TSFM			PMM1
			DNAJA1				CDK11B		AGPAT5			TPD52L1
			DAP3				DYNC1I1		MEIS2			IFI30
			DPYD				BSCL2		PPP2CB			GM2A
			NEFH				ACADVL		NUDT11			RPS12
			PAK1				CDR1		AGO1			EPS8L2
			FDXR				EPB41		ARPC2			TM4SF1
			GPX4				CYP4F3		SYPL1			BLCAP
			ETF1				DDIT3		MRPS22			MKNK2
			CCNA1				CD44		CD38			CD82
			GUCY2D				CALCA		MYO1E			RACK1
			AVPR1A				RAB21		CNOT7			ST14
							MEST		CAB39L			TCHH
							BCL2L11		TRMT12			HDAC3
							CEBPB		MYH10			CCNK
							ITGA7		ATP6V1B2			RHBDF2
							ADRM1		LSR			NUDT15
							KLF6		ALDH4A1			TGFA
							FLNC		FLII			ISCU
							HSPA9		BASP1			LDHB
							PALLD		PPP2R2A			TNNI1
							HSPA4L		ARF3			FGF13
							DNAJB4		CHMP7			RXRA
							GDF7		SNX19			APP
							PRKCZ		RUNX3			F2R
							N4BP2L2		ACAT1			CLCA2
							SLC12A4		GTF2IRD1			CGRRF1
							GPX3		KIAA0930			CSRNP2
							TNFSF9		SERINC5			ACVR1B
							DNAJB2		ZNF93			BMP2
							SLC7A11		ITGB7			GPX2
							KIAA0930		TUBA1C			KRT17
							PRDM2		RUBCN			TM7SF3
							TNKS		PARD6A			ZBTB16
							BBC3		DEPTOR			PTPN14
							PHTF1		PDLIM2			TSPYL2
							ZNF10		PFDN2			SLC3A2
							TOM1		MAST2			S100A4
							NUCB1		NQO2			GLS2
							SQSTM1		MYBL1			CCND3
							HSPH1		RNF19B			PRMT2
							BAK1		ADAM19			NHLH2
							PDLIM3		SLCO4A1			BAIAP2
							LGALS8		CAP1			RETSAT
							HSPA1A		SH2B2			LRMP
							TSPYL2		TOX			H1-2
							GADD45G		RGCC			DNTTIP2
							AKR1C3		CD86			MXD4
							CEBPG		IRF8			SEC61A1
							FAT1		COTL1			HMOX1
							IDE		PXMP4			RAD9A
							CLU		PLEKHF2
							PTPRN		HGSNAT
							UBE2H		SRP54
							ZNF185
							PSMD13
							MAP1B
							JMJD6
							MAP1LC3B
							TTC1
							AKR1C1
							PHKG2
							GADD45A
							PLAAT3
							TNFRSF10B
							STIP1
							ZRSR2
							IL11
							ACTA2
							ICAM2
							SRP19
							CCPG1
							FILIP1L
							GLA
							UPP1
							INPP5D
							UBR4
							C11orf80
							KITLG
							MBOAT7
							UFD1
							PCYT1B
							KIF1B
							DYNC1H1
							PGF
							SUSD5
							MAP3K14
							CCNT2
							GABARAPL1
