# Supplementary material for: CDK5 promotes apoptosis and attenuates chemoresistance in gastric cancer via E2F1 signaling
Source: Cancer Cell Int. 2023 Nov 21;23:286. doi: 10.1186/s12935-023-03112-4 (PMC10664659; doi:10.1186/s12935-023-03112-4)
Supplement: Supplementary file 4 — Additional file 4: Table S4: Reagents and Kits. [file 12935_2023_3112_MOESM4_ESM.xlsx]

## Sheet: Table S4
Table S4. Reagents and Kits
Name	Source	Catalogue Number
CDK5 antibody	Santa Cruz	sc-6247
CDK5 antibody	Abcam	ab40773
DP1 antibody	Santa Cruz	sc-53642
E2F1 antibody	Cell Signaling Technology	3742S
APAF1 antibody	Cell Signaling Technology	8969S
p73 antibody	Cell Signaling Technology	14620S
caspase 3 antibody	Affinity	#AF6311
cleaved caspase 3 antibody	Affinity	#AF7022
PARP antibody	Affinity	#BF0719
cleaved PARP antibody	Affinity	#AF7023
β-actin antibody	Sigma-Aldrich	A1978
GAPDH antibody	Affinity	#AF7021
Ubiquitin antibody	Santa Cruz	sc-8017
Oxaliplatin (OXA)	Selleckchem	S1224
Goat anti-mouse IgG H&L	Abcam	ab175473
Goat anti-rabbit IgG H&L	Abcam	ab150079
CDK5 overexpression plasmid (oeCDK5)	GeneChem Corporation	CS5008198
CDK5 siRNA	Santa Cruz	sc-29263
E2F1 siRNA	Santa Cruz	sc-29297
PE Annexin V Apoptosis Detection Kit I	BD Biosciences	559763
Cell Counting Kit-8	Abcam	ab228554
GreenNucTM caspase-3 activity detection kit	Beyotime	C1168M
MG-132	MedChemExpress	HY-13259
Cycloheximide(CHX)	MedChemExpress	Hy-12320
Protein A/G Plus-Agarose	Santa Cruz	SC-2003
